# Supplementary material for: Proof of an optimized salicylic acid paste-based treatment concept of ulcerative M2-stage digital dermatitis lesions in 21 dairy cows
Source: PLoS One. 2022 Jun 9;17(6):e0269521. doi: 10.1371/journal.pone.0269521 (PMC9182225; doi:10.1371/journal.pone.0269521)
Supplement: S1 Dataset — (XLSX) [file pone.0269521.s002.xlsx]

## Sheet: all Data
Farm	animal no.	Date of birth	Date of calving	age (Y)	Days in milk	Breed	Limb	DD	number of bandages	control within 1 month	before treatment (M2)								after treatment (M5)
											patho number/FISH code					TT PCR	FISH		Patho number/ FISH code					TT PCR	FISH
												WS	Ulceration	Histopathology / keratinolysis score							WS	Ulceration	Histopathology / keratinolysis score
Farm A	1	2013-11-18	2019-09-08	6.09167	79	RH	HL	M2	2	M5	R19/339 (46)	2	1	*3/3		Treponema medium strain T35B1 16S ribosomal RNA gene	3	T. phagedenis , T. pedis, T. medium, T. refringens	R20/11 (18)		0	0	*1/0	0	0
Farm A	1	2013-11-18	2020-09-11	7.275	128	RH	HR	M2	2	M5	na	na	na	na		na	na		R21/13		0	0	*1/0	0	0
Farm A	2	2015-03-12	2018-12-28	4.76111	329	RH	HL	M2	2	M5	R19/340 (19)	2	1	*2/2		Treponema phagedenis strain KS1 chromosome	3	T. phagedenis , T. pedis, T. medium, T. refringens	R19/345 (40)		0	0	*1/0	0	0
Farm A	3	2011-12-01	2019-12-23	8.24167	31	SF	HR	M2	2	M5	R20/12 (49)	2	1	*2/2		Treponema phagedenis strain KS1 chromosome	3	T. phagedenis , T. pedis, T. medium, T. refringens	R20/20 (2)		0	0	*1/0	0	0
Farm A	4	2016-07-11	2019-07-24	3.58333	186	SF	HL	M2	2	M5	R20/19 (22)	0	1	*2/2		Treponema sp. PT4 partial 16S rRNA gene	3	T. phagedenis , T. pedis, T. medium, T. refringens	R20/24 (21)		0	0	*1/0	0	0
Farm A	5	09.08.2016	2019-11-28	3.50278	62	SF	HR	M2	2	M5	R20/17 (41)	1	1	*3/3		Treponema sp. PT4 partial 16S rRNA gene	3	T. phagedenis , T. pedis, T. medium, T. refringens	R20/22 (33)		0	0	*0/0	0	0
Farm A	5	09.08.2016	2019-11-28	3.50278	62	SF	HL	M2	2	M5	R20/18 (50)	0	1	*2/2		Treponema phagedenis strain KS1 chromosome	3	T. phagedenis , T. pedis, T. medium, T. refringens	R20/23 (23)		0	0	*0/0	0	0
Farm A	6	2017-07-13	2019-11-09	3.16389	293	RH	HR	M2	2	M5	R20/111	1	1	*2/2		Treponema phagedenis strain KS1 chromosome	3	T. pedis, T. medium, T. refringens	R20/116		0	0	*1/0	0	0
Farm A	7	2013-05-06	2019-04-18	6.09722	22	RH	HL	M2	3	M5	na	na	na	na		na	na		R19/167		0	0	*0/0	0	0
Farm A	8	2013-05-06	2019-04-18	6.11667	29	RH	HR	M2	2	M5	na	na	na	na		na	na		R19/170		0	0	*1/0	0	0
Farm A	9	2016-02-27	2020-06-12	4.79444	156	SF	HR	M2	2	M5	na	na	na	na		na	na		R20/221		0	0	*0/0	0	0
Farm A	10	2016-10-30	2020-11-17	4.16944	22	HO	HR	M2	2	M5	na	na	na	na		na	na		R20/253		0	0	*0/0	0	0
Farm A	11	2015-06-07	2020-01-15	5.62778	338	HO	HL	M2	2	M5	na	na	na	na		na	na		R21/1		0	0	*1/0	Treponema sp. PT3 partial 16S rRNA gene, clone PT3	0
Farm A	12	2017-08-16	2021-01-07	3.47778	12	crossbreed	HR	M2	3	M5	na	na	na	na		na	na		R21/19		0	0	*2/0	0	0
Farm B	13	2018-07-29	2020-09-29	2.32778	51	HO	HR	M2	3	M5	R20/183	0	1	*2/3		Treponema sp. canine oral taxon 249 clone ZO008 16S ribosomal RNA gene, Treponema sp. canine oral taxon 350 clone 1V013 16S ribosomal RNA gene	3	T. phagedenis , T. pedis, T. medium, T. refringens	R20/185		0	0	*1/0	0	0
Farm B	14	2012-09-03	2020-08-26	8.31389	84	HO	HL	M2	3	M5	R20/184	1	1	*2/3		Treponema sp. PT8 partial 16S rRNA gene, isolate PT8; Treponema sp. canine oral taxon 249 clone ZO008 16S ribosomal RNA gene	3	T. phagedenis , T. pedis, T. medium, T. refringens	R20/225		0	0	*2/0	Treponema medium strain T35B1 16S ribosomal RNA gene, partial sequence	0
Farm B	15	2016-09-01	2020-10-28	4.28056	29	HO	HL	M2	3	M5	R20/212	0	1	*2/3		Treponema sp. canine oral taxon 249 clone ZO008 16S ribosomal RNA gene	3	T. phagedenis , T. pedis, T. medium	R20/249		0	0	*1/0	0	0
Farm B	16	2018-07-20	2020-09-03	2.43056	98	HO	HL	M2	3	M5	na	na	na	na		na	na		R20/255		0	0	*1/1	0	0
Farm B	16	2018-07-20	2020-09-03	2.43056	105	HO	HR	M2	3	M5	R20/251	0	1	*2/3		Treponema sp. PT8 partial 16S rRNA gene, isolate PT8	3	T. phagedenis , T. pedis, T. medium	R20/254		0	0	*1/0	0	0
Farm B	17	2017-07-29	2020-10-02	3.51667	110	HO	HR	M2	3	M5	R21/3	0	1	*2/2		Treponema sp. canine oral taxon 249 clone ZO008 16S ribosomal RNA gene	3	T. phagedenis , T. pedis, T. medium, T. refringens	R21/14		0	0	*1/1	Treponema refringens 16S ribosomal RNA gene, partial sequence	0
Farm B	18	2018-06-11	2020-09-02	2.5	85	HO	HR	M2	2	M5	na	na	na	na		na	na		R20/250		0	0	*1/0	0	0
Farm B	19	2018-08-14	2020-09-28	2.39722	86	HO	FL	M2	2	M5	na	na	na	na		na	na		R21/2		0	0	*1/0	0	0
Farm B	19	2018-08-14	2020-09-28	2.43889	100	HO	HL	M2	3	M5	na	na	na	na		na	na		R21/10		0	0	*1/0	0	0
Farm B	19	2018-08-14	2020-09-28	2.62222	167	HO	HR	M2	4	M5	na	na	na	na		na	na		R21/56		0	0	*1/0	0	0
Farm B	20	2018-07-18	2020-08-28	2.51389	130	HO	HL	M2	3	M5	na	na	na	na		na	na		R21/11		0	0	*0/0	0	1
Farm B	21	2012-08-20	2019-08-25	8.76944	587	HO	HR	M2	2	M5	na	na	na	na		na	na		R21/60		0	0	*2/0	0	0
Farm B (retreatment)	16	2018-07-20	2020-09-03	2.71111	206	HO	HR	M2	3	M5	R21/28	2	1	*2/3		0	3	T. phagedenis , T. pedis, T. medium	R21/57		0	0	*1/0	0	0
Farm B (retreatment)	13	2018-07-29	2020-09-29	2.76389	200	HO	HR	M2	3	M5						na	na		R21/68		0	0	*2/0	0	0
